# Supplementary material for: The Antitumor Potential of Sicilian Grape Pomace Extract: A Balance between ROS-Mediated Autophagy and Apoptosis
Source: Biomolecules. 2024 Sep 3;14(9):1111. doi: 10.3390/biom14091111 (PMC11430817; doi:10.3390/biom14091111)
Supplement: Supplementary file 1 [file biomolecules-14-01111-s001.zip]

Archive with 1 entries (1 files):
- biomolecules-3152101-suppl file S1.pdf
